# Supplementary material for: Comprehensive Extraction of Shrimp Head Lipids and Peptides from Litopenaeus vannamei: Evaluation of Neuroprotective Potential and Constituent Analysis
Source: Foods. 2026 Jun 3;15(11):1999. doi: 10.3390/foods15111999 (PMC13256759; doi:10.3390/foods15111999)
Supplement: Supplementary file 1 [file foods-15-01999-s001.zip]

Archive with 1 entries (1 files):
- foods-4319189-supplementary.pdf
